# Supplementary material for: Meta-analysis identifies candidate key genes in endometrium as predictive biomarkers for clinical pregnancy in IVF
Source: Oncotarget. 2017 Oct 26;8(60):102428–36. doi: 10.18632/oncotarget.22096 (PMC5731968; doi:10.18632/oncotarget.22096)
Supplement: Supplementary file 2 [file oncotarget-08-102428-s002.xlsx]

## Sheet: Sheet1
gene.index	RP/Rsum	FC:(P/NP)	pfp	P.value	probe.up	Symbols.up	Entrez_IDs.up	GENENAME.up
4038	38.38	0.1285	1.47e-11	3.55e-15	241994_at	XDH	7498	xanthine dehydrogenase
1266	73.37	0.2119	1.84e-08	8.87e-12	207038_at	SLC16A6	9120	solute carrier family 16 member 6
1288	82.7	0.2025	4.79e-08	3.46e-11	207553_at	OPRK1	4986	opioid receptor kappa 1
3734	114.5	0.2024	1.28e-06	1.23e-09	232523_at	MEGF10	84466	multiple EGF like domains 10
2361	124.9	0.2776	2.58e-06	3.12e-09	219597_s_at	DUOX1	53905	dual oxidase 1
3893	165.2	0.3121	3.8e-05	5.5e-08	236430_at	TMED6	146456	transmembrane p24 trafficking protein 6
3983	168.4	0.2534	3.95e-05	6.66e-08	239174_at	LOC100505912	100505912	uncharacterized LOC100505912
1304	172.1	0.3082	4.28e-05	8.26e-08	207950_s_at	ANK3	288	ankyrin 3
2391	180.9	0.3706	6.24e-05	1.35e-07	219750_at	TMEM144	55314	transmembrane protein 144
1211	186.8	0.3619	7.7e-05	1.86e-07	206424_at	CYP26A1	1592	cytochrome P450 family 26 subfamily A member 1
1062	189.4	0.291	8e-05	2.12e-07	205373_at	CTNNA2	1496	catenin alpha 2
1201	197.3	0.3323	0.0001088	3.15e-07	206299_at	FAM155B	27112	family with sequence similarity 155 member B
93	201	0.3484	0.0001199	3.76e-07	1554648_a_at	DUOXA1	90527	dual oxidase maturation factor 1
3406	214.4	0.3586	0.0002069	6.98e-07	228434_at	BTNL9	153579	butyrophilin like 9
2794	214.4	0.3157	0.0001932	6.99e-07	224013_s_at	SOX7	83595	SRY-box 7
3620	215.3	0.334	0.0001878	7.24e-07	230673_at	PKHD1L1	93035	polycystic kidney and hepatic disease 1 (autosomal recessive)-like 1
3694	220.1	0.3358	0.0002177	8.92e-07	231982_at	SMIM24	284422	small integral membrane protein 24
717	223.8	0.3641	0.0002408	1.05e-06	203592_s_at	FSTL3	10272	follistatin like 3
2405	229.2	0.3852	0.0002858	1.31e-06	219836_at	ZBED2	79413	zinc finger BED-type containing 2
1130	236.6	0.3658	0.0003651	1.76e-06	205822_s_at	HMGCS1	3157	3-hydroxy-3-methylglutaryl-CoA synthase 1
1902	240.4	0.3301	0.0004031	2.04e-06	214595_at	KCNG1	3755	potassium voltage-gated channel modifier subfamily G member 1
2196	242.1	0.3693	0.0004107	2.18e-06	218865_at	2017-03-01	64757	mitochondrial amidoxime reducing component 1
3810	246.8	0.3842	0.0004681	2.6e-06	235153_at	RNF183	138065	ring finger protein 183
810	254.1	0.4464	0.000586	3.39e-06	204086_at	PRAME	23532	preferentially expressed antigen in melanoma
2428	259.2	0.3815	0.0006742	4.06e-06	219968_at	ZNF589	51385	zinc finger protein 589
3612	265.1	0.3741	0.0007935	4.97e-06	230577_at	LINC00844	100507008	long intergenic non-protein coding RNA 844
2434	270.3	0.4192	0.0009127	5.94e-06	219987_at	ERVMER34-1	100288413	endogenous retrovirus group MER34 member 1
304	277.3	0.4065	0.001107	7.47e-06	201283_s_at	TRAK1	22906	trafficking kinesin protein 1
1725	280.3	0.3849	0.001175	8.22e-06	212850_s_at	LRP4	4038	LDL receptor related protein 4
1136	281	0.398	0.00116	8.39e-06	205864_at	SLC7A4	6545	solute carrier family 7 member 4
1112	286.6	0.3783	0.00134	1e-05	205671_s_at	HLA-DOB	3112	major histocompatibility complex, class II, DO beta
3668	286.7	0.3882	0.0013	1e-05	231771_at	GJB6	10804	gap junction protein beta 6
1960	297.8	0.4571	0.001765	1.4e-05	215729_s_at	VGLL1	51442	vestigial like family member 1
2701	298.3	0.4356	0.001739	1.43e-05	223278_at	GJB2	2706	gap junction protein beta 2
2482	299.9	0.4376	0.00177	1.49e-05	220541_at	MMP26	56547	matrix metallopeptidase 26
1523	301	0.5143	0.001776	1.54e-05	209937_at	TM4SF4	7104	transmembrane 4 L six family member 4
184	302.2	0.5464	0.001788	1.6e-05	1559992_a_at	LINC00645	100505967	long intergenic non-protein coding RNA 645
2753	303.5	0.4319	0.001807	1.66e-05	223593_at	AADAT	51166	aminoadipate aminotransferase
3867	314.9	0.3893	0.00243	2.29e-05	235958_at	PLA2G4F	255189	phospholipase A2 group IVF
2387	318	0.4254	0.00258	2.49e-05	219734_at	SIDT1	54847	SID1 transmembrane family member 1
213	324.7	0.4977	0.003006	2.97e-05	1569110_x_at	LOC728613	728613	programmed cell death 6 pseudogene
2487	325.5	0.4282	0.003001	3.04e-05	220637_at	FAM124B	79843	family with sequence similarity 124 member B
1564	330.8	0.438	0.003361	3.48e-05	210286_s_at	SLC4A7	9497	solute carrier family 4 member 7
415	332.6	0.4692	0.00344	3.65e-05	202018_s_at	LTF	4057	lactotransferrin
1228	338.9	0.4293	0.00395	4.29e-05	206566_at	SLC7A1	6541	solute carrier family 7 member 1
3723	340.5	0.4763	0.004025	4.46e-05	232315_at	ZNF880	400713	zinc finger protein 880
123	360.6	0.4286	0.006377	7.23e-05	1555772_a_at	CDC25A	993	cell division cycle 25A
57	361.9	0.4898	0.00643	7.44e-05	1554062_at	XG	7499	Xg blood group
1090	362.3	1.128	0.006351	7.5e-05	205513_at	TCN1	6947	transcobalamin 1
1909	364.9	0.5101	0.006612	7.97e-05	214701_s_at	FN1	2335	fibronectin 1
135	365	0.5409	0.006489	7.98e-05	1555989_at	DAAM1	23002	dishevelled associated activator of morphogenesis 1
2436	366.3	0.443	0.006568	8.23e-05	219995_s_at	ZNF750	79755	zinc finger protein 750
2353	369.6	0.454	0.006936	8.86e-05	219551_at	EAF2	55840	ELL associated factor 2
3744	370.5	0.5015	0.006946	9.04e-05	232737_s_at	ENPP3	5169	ectonucleotide pyrophosphatase/phosphodiesterase 3
3115	373.7	0.4707	0.007321	9.71e-05	226665_at	AHSA2	130872	AHA1, activator of heat shock 90kDa protein ATPase homolog 2 (yeast)
1192	377.3	0.4544	0.007777	0.000105	206228_at	PAX2	5076	paired box 2
457	382.1	0.5056	0.008475	0.0001165	202274_at	ACTG2	72	actin, gamma 2, smooth muscle, enteric
2785	384.6	0.6153	0.008798	0.000123	223816_at	SLC46A2	57864	solute carrier family 46 member 2
1196	390	0.464	0.00969	0.0001378	206253_at	DLG2	1740	discs large MAGUK scaffold protein 2
3053	391.4	0.4806	0.0098	0.0001418	226145_s_at	FRAS1	80144	Fraser extracellular matrix complex subunit 1
1715	392.5	0.8157	0.00987	0.0001451	212768_s_at	OLFM4	10562	olfactomedin 4
3563	396.3	0.6446	0.01049	0.0001568	229947_at	PI15	51050	peptidase inhibitor 15
1517	398	0.573	0.01069	0.0001623	209904_at	TNNC1	7134	troponin C1, slow skeletal and cardiac type
4066	401.2	0.4818	0.01123	0.0001733	242662_at	PCSK6	5046	proprotein convertase subtilisin/kexin type 6
53	408.4	0.5348	0.01275	0.0001998	1553994_at	NT5E	4907	5'-nucleotidase ecto
2456	409.6	0.4842	0.01286	0.0002046	220187_at	STEAP4	79689	STEAP4 metalloreductase
922	409.9	0.4515	0.01274	0.0002057	204622_x_at	NR4A2	4929	nuclear receptor subfamily 4 group A member 2
4101	411	0.5338	0.01284	0.0002104	244056_at	SFTA2	389376	surfactant associated 2
3862	412.2	0.6214	0.01295	0.0002154	235931_at	METTL21A	151194	methyltransferase like 21A
2443	419.8	0.4904	0.01476	0.000249	220066_at	NOD2	64127	nucleotide binding oligomerization domain containing 2
188	420.3	0.5457	0.01469	0.0002515	1561367_a_at	LINC00540	100506622	long intergenic non-protein coding RNA 540
1437	421.8	0.4672	0.01489	0.0002585	209443_at	SERPINA5	5104	serpin family A member 5
3212	426.1	0.5155	0.01593	0.0002804	227230_s_at	KIAA1211	57482	KIAA1211
575	428.2	0.7255	0.01634	0.0002916	202917_s_at	S100A8	6279	S100 calcium binding protein A8
1072	430.7	0.8693	0.01688	0.0003052	205432_at	OVGP1	5016	oviductal glycoprotein 1
1256	432.7	0.5324	0.01727	0.0003163	206799_at	SCGB1D2	10647	secretoglobin family 1D member 2
3906	435.9	0.5189	0.01807	0.0003355	236656_s_at	LOC100288911	100288911	uncharacterized LOC100288911
2266	437.1	0.4558	0.01823	0.0003428	219127_at	PRR15L	79170	proline rich 15 like
2493	440.1	0.5366	0.01899	0.0003616	220724_at	CWH43	80157	cell wall biogenesis 43 C-terminal homolog
3495	447.1	0.5439	0.02122	0.0004093	229218_at	COL1A2	1278	collagen type I alpha 2 chain
813	448.9	0.4772	0.02163	0.0004224	204105_s_at	NRCAM	4897	neuronal cell adhesion molecule
2410	452.8	0.612	0.02284	0.0004515	219867_at	CHODL	140578	chondrolectin
4083	456.3	0.5428	0.02394	0.0004791	243495_s_at	ZNF652	22834	zinc finger protein 652
2342	460.6	0.5051	0.02543	0.0005149	219494_at	RAD54B	25788	RAD54 homolog B (S. cerevisiae)
1246	462.9	0.5288	0.02611	0.0005351	206698_at	XK	7504	X-linked Kx blood group
3537	463	0.5141	0.02585	0.0005359	229649_at	NRXN3	9369	neurexin 3
2418	466.2	0.5547	0.02697	0.0005657	219908_at	DKK2	27123	dickkopf WNT signaling pathway inhibitor 2
3644	469.8	0.5195	0.02827	0.0005997	231003_at	SLC35B3	51000	solute carrier family 35 member B3
1276	473.9	0.7925	0.02988	0.0006411	207245_at	UGT2B17	7367	UDP glucuronosyltransferase family 2 member B17
1478	475.6	0.5345	0.03035	0.0006585	209679_s_at	SMAGP	57228	small cell adhesion glycoprotein
2959	475.7	0.5471	0.03006	0.0006595	225540_at	MAP2	4133	microtubule associated protein 2
754	477.7	1.01	0.0307	0.0006809	203815_at	GSTT1	2952	glutathione S-transferase theta 1
2439	480.2	0.5206	0.03162	0.0007089	220009_at	LONRF3	79836	LON peptidase N-terminal domain and ring finger 3
793	485	0.5298	0.03376	0.0007651	204014_at	DUSP4	1846	dual specificity phosphatase 4
238	488	0.5558	0.03496	0.0008007	200787_s_at	PEA15	8682	phosphoprotein enriched in astrocytes 15
3624	488.7	0.5309	0.03497	0.0008094	230717_at	LCN12	286256	lipocalin 12
3500	488.9	0.4979	0.03476	0.0008128	229276_at	IGSF9	57549	immunoglobulin superfamily member 9
1063	491.3	0.5584	0.03568	0.000843	205379_at	CBR3	874	carbonyl reductase 3
951	491.9	0.5597	0.03564	0.0008505	204818_at	HSD17B2	3294	hydroxysteroid 17-beta dehydrogenase 2
3380	492.3	0.5628	0.03551	0.000856	228285_at	TDRD9	122402	tudor domain containing 9
2324	497.3	0.5661	0.03793	0.0009236	219388_at	GRHL2	79977	grainyhead like transcription factor 2
1928	501.3	0.5349	0.03991	0.0009813	214903_at	SYT2	127833	synaptotagmin 2
826	503.4	0.6054	0.04077	0.001012	204151_x_at	AKR1C1	1645	aldo-keto reductase family 1 member C1
476	504.3	0.6689	0.04091	0.001026	202376_at	SERPINA3	12	serpin family A member 3
216	504.9	0.5841	0.04089	0.001035	1569320_at	GPBP1L1	60313	GC-rich promoter binding protein 1 like 1
4107	505.2	0.5381	0.04067	0.001039	244467_at	SHISA8	440829	shisa family member 8
4006	507	0.51	0.04136	0.001067	239942_at	GNG11	2791	G protein subunit gamma 11
2112	507.4	0.5582	0.04123	0.001073	218489_s_at	ALAD	210	aminolevulinate dehydratase
3919	507.8	0.568	0.0411	0.00108	237465_at	USP53	54532	ubiquitin specific peptidase 53
2542	512.2	0.5341	0.04341	0.001151	221325_at	KCNK13	56659	potassium two pore domain channel subfamily K member 13
31	514.1	0.5371	0.04419	0.001183	1553062_at	MOGAT1	116255	monoacylglycerol O-acyltransferase 1
3611	517.7	0.5745	0.04616	0.001246	230543_at	USP9X	8239	ubiquitin specific peptidase 9, X-linked
642	518.5	0.5959	0.04627	0.001261	203240_at	FCGBP	8857	Fc fragment of IgG binding protein
3969	519.6	0.532	0.0466	0.001281	238765_at	ATP6V1G1	9550	ATPase H+ transporting V1 subunit G1
1905	520.8	0.5653	0.04695	0.001302	214660_at	ITGA1	3672	integrin subunit alpha 1
3396	521.6	0.5193	0.04707	0.001316	228376_at	GGTA1P	2681	glycoprotein, alpha-galactosyltransferase 1 pseudogene
3636	522.1	0.5836	0.04704	0.001327	230867_at	COL6A6	131873	collagen type VI alpha 6 chain
195	526.1	0.5785	0.04931	0.001403	1563933_a_at	PLD5	200150	phospholipase D family member 5
428	527.7	0.5528	0.04998	0.001434	202097_at	NUP153	9972	nucleoporin 153
1258	29.01	10.13	3.97e-13	9.58e-17	206859_s_at	PAEP	5047	progestagen associated endometrial protein
122	137.6	3.103	1.77e-05	8.55e-09	1555745_a_at	LYZ	4069	lysozyme
3935	155.6	2.99	4.15e-05	3e-08	238103_at	LINC01207	100505989	long intergenic non-protein coding RNA 1207
3330	161.2	2.843	4.47e-05	4.31e-08	227952_at	ZNF595	152687	zinc finger protein 595
3215	190.3	2.374	0.0001842	2.22e-07	227241_at	MUC15	143662	mucin 15, cell surface associated
1571	192.2	2.726	0.0001688	2.44e-07	210397_at	DEFB1	1672	defensin beta 1
2458	215	2.511	0.0004244	7.16e-07	220196_at	MUC16	94025	mucin 16, cell surface associated
1467	260	1.906	0.002167	4.18e-06	209616_s_at	CES1	1066	carboxylesterase 1
3534	292	1.827	0.005435	1.18e-05	229638_at	IRX3	79191	iroquois homeobox 3
3469	300.5	2.197	0.006306	1.52e-05	228969_at	AGR2	10551	anterior gradient 2, protein disulphide isomerase family member
1847	305.4	2.053	0.006597	1.75e-05	213791_at	PENK	5179	proenkephalin
1490	308.9	1.482	0.006672	1.93e-05	209728_at	HLA-DRB4	3126	major histocompatibility complex, class II, DR beta 4
3546	310.5	2.187	0.006451	2.02e-05	229778_at	SPX	80763	spexin hormone
615	312.5	1.928	0.006335	2.14e-05	203083_at	THBS2	7058	thrombospondin 2
387	314.8	1.792	0.006292	2.28e-05	201843_s_at	EFEMP1	2202	EGF containing fibulin like extracellular matrix protein 1
617	317.1	2.08	0.00628	2.42e-05	203088_at	FBLN5	10516	fibulin 5
1104	319.5	1.956	0.006315	2.59e-05	205612_at	MMRN1	22915	multimerin 1
2566	328	1.891	0.007481	3.25e-05	221690_s_at	NLRP2	55655	NLR family pyrin domain containing 2
9	340.4	1.946	0.009702	4.44e-05	1552365_at	SCIN	85477	scinderin
1074	348	1.579	0.01113	5.37e-05	205439_at	GSTT2	2953	glutathione S-transferase theta 2 (gene/pseudogene)
4011	351.1	2.044	0.01142	5.78e-05	240304_s_at	TMC5	79838	transmembrane channel like 5
1090	358.7	1.128	0.01302	6.9e-05	205513_at	TCN1	6947	transcobalamin 1
977	360.3	1.898	0.01294	7.18e-05	204934_s_at	HPN	3249	hepsin
3506	360.7	1.61	0.01251	7.24e-05	229358_at	IHH	3549	indian hedgehog
1562	368.9	1.393	0.01447	8.72e-05	210262_at	CRISP2	7180	cysteine rich secretory protein 2
3388	371.4	1.916	0.01472	9.23e-05	228325_at	SPIDR	23514	scaffolding protein involved in DNA repair
2347	373.3	1.859	0.01477	9.61e-05	219522_at	FJX1	24147	four jointed box 1
530	373.6	1.906	0.01436	9.69e-05	202709_at	FMOD	2331	fibromodulin
1269	376.6	2.003	0.0148	0.0001035	207076_s_at	ASS1	445	argininosuccinate synthase 1
3527	378.1	1.936	0.01478	0.0001069	229554_at	LUM	4060	lumican
3619	379.8	1.496	0.01482	0.0001108	230670_at	IGSF10	285313	immunoglobulin superfamily member 10
1552	385.5	1.872	0.01624	0.0001253	210164_at	GZMB	3002	granzyme B
464	387.8	1.93	0.01652	0.0001315	202291_s_at	MGP	4256	matrix Gla protein
449	387.9	1.888	0.01606	0.0001316	202238_s_at	NNMT	4837	nicotinamide N-methyltransferase
3545	392.8	2.005	0.01728	0.0001458	229770_at	GLT1D1	144423	glycosyltransferase 1 domain containing 1
4018	398.1	2.04	0.01876	0.0001628	241031_at	C2CD4A	145741	C2 calcium dependent domain containing 4A
754	409.5	1.01	0.02289	0.0002042	203815_at	GSTT1	2952	glutathione S-transferase theta 1
2095	415.5	1.962	0.02506	0.0002296	218404_at	SNX10	29887	sorting nexin 10
736	416.7	1.915	0.02495	0.0002346	203725_at	GADD45A	1647	growth arrest and DNA damage inducible alpha
1387	420.9	1.796	0.02637	0.0002543	209083_at	CORO1A	11151	coronin 1A
3044	423.6	1.896	0.02705	0.0002673	226103_at	NEXN	91624	nexilin F-actin binding protein
2008	425.7	1.544	0.02749	0.0002784	217767_at	C3	718	complement C3
879	427.9	1.729	0.02795	0.0002898	204418_x_at	GSTM2	2946	glutathione S-transferase mu 2
3108	433.5	1.861	0.03028	0.0003212	226623_at	PHYHIPL	84457	phytanoyl-CoA 2-hydroxylase interacting protein like
723	435.8	1.781	0.03087	0.0003349	203650_at	PROCR	10544	protein C receptor
781	437.5	1.87	0.03113	0.0003453	203946_s_at	ARG2	384	arginase 2
1585	440.3	1.986	0.03205	0.0003631	210652_s_at	TTC39A	22996	tetratricopeptide repeat domain 39A
544	440.5	1.861	0.03146	0.0003641	202761_s_at	SYNE2	23224	spectrin repeat containing nuclear envelope protein 2
355	441.5	1.917	0.0314	0.0003709	201631_s_at	IER3	8870	immediate early response 3
2832	447.1	1.826	0.03394	0.0004092	224583_at	COTL1	23406	coactosin like F-actin binding protein 1
3684	448.7	1.566	0.0342	0.0004205	231879_at	COL12A1	1303	collagen type XII alpha 1 chain
333	449.2	1.861	0.03383	0.0004241	201508_at	IGFBP4	3487	insulin like growth factor binding protein 4
285	457.1	1.748	0.03799	0.0004854	201110_s_at	THBS1	7057	thrombospondin 1
1629	457.6	1.815	0.03765	0.0004902	211734_s_at	FCER1A	2205	Fc fragment of IgE receptor Ia
609	458.6	1.755	0.03755	0.0004979	203060_s_at	PAPSS2	9060	3'-phosphoadenosine 5'-phosphosulfate synthase 2
1041	460.6	0.9445	0.03817	0.0005153	205242_at	CXCL13	10563	C-X-C motif chemokine ligand 13
3362	468.1	1.811	0.04248	0.0005838	228186_s_at	RSPO3	84870	R-spondin 3
968	469.8	1.749	0.0429	0.0005999	204894_s_at	AOC3	8639	amine oxidase, copper containing 3
1895	471.9	1.756	0.04366	0.0006209	214450_at	CTSW	1521	cathepsin W
1859	473.4	1.682	0.04394	0.0006356	213906_at	MYBL1	4603	MYB proto-oncogene like 1
2912	475	1.822	0.04437	0.0006524	225242_s_at	CCDC80	151887	coiled-coil domain containing 80
3197	477.1	1.259	0.04516	0.000675	227174_at	WDR72	256764	WD repeat domain 72
3585	484.5	1.471	0.04995	0.0007587	230147_at	F2RL2	2151	coagulation factor II thrombin receptor like 2
