# Supplementary material for: Meta-analysis identifies candidate key genes in endometrium as predictive biomarkers for clinical pregnancy in IVF
Source: Oncotarget. 2017 Oct 26;8(60):102428–36. doi: 10.18632/oncotarget.22096 (PMC5731968; doi:10.18632/oncotarget.22096)
Supplement: Supplementary file 3 [file oncotarget-08-102428-s003.xlsx]

## Sheet: Sheet1
	degree
GADD45A	77
GZMB	38
NLRP2	37
ASS1	36
C3	28
UBC	23
LYZ	23
SYNE2	19
THBS1	18
CORO1A	16
EFEMP1	14
AGR2	14
IER3	13
MYBL1	12
FBLN5	12
PAEP	12
COTL1	11
PROCR	11
F2RL2	10
PAPSS2	10
FCER1A	9
PENK	8
APP	8
NNMT	7
CXCL13	7
COL12A1	4
NEXN	4
CES1	4
SP1	4
VHL	4
IHH	3
CCDC80	3
THBS2	3
MGP	3
GSTM2	3
MAPK1	3
SCIN	3
HNF4A	3
PITX3	3
KIAA0101	3
ELAVL1	3
SMAD3	3
MYBPC2	2
AOC3	2
SNX10	2
ARG2	2
CALM1	2
SDHA	2
TERF2	2
TERF1	2
SIRT3	2
GBP2	2
RXRA	2
RARA	2
NFYA	2
EGR1	2
TGFB1	2
MMP9	2
MMP2	2
PML	2
BAG6	2
MAPK3	2
MMRN1	2
YY1	2
ELANE	2
JUN	2
CASP1	2
VIM	2
GFI1B	2
ATN1	2
ARAF	2
GIT2	2
TGM2	2
TFAP2A	2
MASP1	2
ESR1	2
CUL4B	2
CRK	2
CDK2	2
IKBKB	2
ACTA1	2
ASCC2	2
ONECUT1	2
EEF1G	2
MLH1	2
EEF1A1	2
IGSF21	2
COPS6	2
XRCC6	2
DYSF	1
ATP6V1HA	1
CTSB	1
VKORC1	1
ABCB8	1
HDAC4	1
HDAC8	1
IGSF10	1
APEX1	1
HNRNPA2B1	1
TUBB2A	1
ARIH2	1
RIC8A	1
TXNRD1	1
GTF3C4	1
RPL23	1
HSPA9	1
DPP3	1
NHLRC2	1
NANS	1
TNFAIP8	1
SPR	1
DLD	1
CAPN1	1
MVD	1
GSS	1
CNDP2	1
NAMPT	1
EIF4E	1
ATG3	1
CTSA	1
PEPD	1
SUMO2	1
USP4	1
YWHAZ	1
PTPN1	1
JAK2	1
PRRG4	1
RHOD	1
ATF6	1
HDAC6	1
F2R	1
CAV1	1
BMF	1
MT2A	1
APC	1
PXN	1
HPN	1
FMOD	1
PAN2	1
CUL1	1
MYC	1
CTSW	1
SUN1	1
SUN2	1
MAPK8IP2	1
ABI1	1
HDAC11	1
APPL1	1
NDUFB9	1
ICT1	1
SIRT7	1
ACTC1	1
GSTM1	1
PROC	1
CEBPB	1
CEBPA	1
GUSB	1
SLX4IP	1
BMP2	1
RPS7	1
MDM2	1
DNMT1	1
SH3GLB1	1
UBE2D1	1
POU2F1	1
TIAL1	1
HNRNPA0	1
HDAC7	1
SIRT1	1
FAS	1
AICDA	1
TDG	1
PTPRK	1
PSMC3	1
NUCB2	1
CDK11A	1
CLEC3B	1
PFKFB4	1
RPS2	1
FBN3	1
UBR1	1
TLE1	1
ZHX1	1
SYNE4	1
ADAP1	1
RAI1	1
JMJD1C	1
QARS	1
DNAJC13	1
RBPJ	1
MICAL1	1
C14orf1	1
CHD3	1
CENPB	1
MPP1	1
KHSRP	1
SPTBN4	1
NRBP1	1
LMO4	1
GAPDH	1
PTN	1
MIDN	1
ZNF135	1
GNB2	1
FAM83D	1
MAP3K4	1
CCNB1	1
GADD45G	1
GADD45B	1
CDKN1A	1
BRCA1	1
ZNF615	1
GADD45GIP1	1
HNF1B	1
HNF1A	1
NCL	1
HIPK2	1
NLK	1
NFYC	1
NFYB	1
ATF3	1
ATF2	1
TFAP4	1
FOS	1
VEGFA	1
ITGAV	1
CD47	1
COL4A1	1
PLG	1
COL3A1	1
COL2A1	1
DHFR	1
IGFBP5	1
COL1A1	1
COL5A1	1
LRP2	1
SCARB2	1
FGA	1
PDGFB	1
COL7A1	1
F2	1
TFPI	1
CALCR	1
LRP1	1
ITGB3	1
E2F1	1
FN1	1
SPARC	1
IQCB1	1
FGF2	1
PSMD4	1
PLEK	1
PPP2R4	1
PRNP	1
CAMLG	1
TNFSF10	1
CDKN2A	1
PCNA	1
CREBBP	1
CDK1	1
CDAN1	1
SYK	1
FCER1G	1
IGHE	1
PDHB	1
VAV1	1
SPI1	1
ELF1	1
TP53	1
HSP90AA1	1
P2RX7	1
PANX1	1
H2AFX	1
IKBKG	1
CHUK	1
FAF1	1
PYDC2	1
WRN	1
MRE11A	1
MEFV	1
PYCARD	1
CARD8	1
SUGT1	1
PRKDC	1
LMNA	1
EEA1	1
UBE4A	1
SRGN	1
PRF1	1
ARHGDIA	1
SPTAN1	1
NPM1	1
MCL1	1
VWF	1
UBE4B	1
LAMA5	1
SEBOX	1
CD247	1
TUBA1A	1
SSB	1
IKZF1	1
CASP9	1
XRCC5	1
PARP1	1
FGFR1	1
NOTCH1	1
CD2AP	1
PTGES3	1
DFFA	1
CASP10	1
CASP8	1
CASP3	1
HSPA4	1
SERPINB9	1
CASP7	1
BID	1
PLCG1	1
GRB2	1
SRC	1
NCK1	1
FYN	1
ABL1	1
INADL	1
PPP2CA	1
PPP2R5C	1
PPP2R5B	1
LOX	1
EFEMP2	1
LOXL1	1
FBN1	1
ELN	1
PAXIP1	1
TOP3B	1
SMAD2	1
LTBP2	1
CDR2	1
LIN9	1
LIN37	1
LIN54	1
MAP2K6	1
KHDRBS1	1
TNIP1	1
RERE	1
SOCS6	1
ATXN7	1
CACNA1A	1
NOS3	1
PDIA3	1
RAF1	1
MAP3K3	1
RIPK3	1
SGTA	1
DCTN2	1
SPATA20	1
MAGOH	1
FHL3	1
LMO2	1
POT1	1
STAT3	1
SMARCD1	1
POLR1C	1
DKK1	1
FMNL1	1
YTHDC1	1
TAB1	1
CFHR5	1
CFP	1
C5	1
CPN1	1
CFHR3	1
CFHR4	1
FH	1
ITGAX	1
CR1	1
CD46	1
CFB	1
VSIG4	1
CR2	1
CFI	1
CFH	1
MASP2	1
ASF1B	1
RAD21	1
ITGB2	1
ESR2	1
UBE2G2	1
LTF	1
USP1	1
MYB	1
NFKBIB	1
WRAP73	1
CNBP	1
NME2	1
GRK5	1
CLU	1
NFKB1	1
USP25	1
PARP11	1
KHK	1
TRIP6	1
LRRK1	1
ALOX5	1
PRKAB1	1
IKBKE	1
PINX1	1
CD2BP2	1
TERF2IP	1
IL7R	1
AKTIP	1
EPB49	1
CXCR3	1
CCR10	1
CXCR5	1
CCRL1	1
AHR	1
FTL	1
DAG1	1
LYPD3	1
MUC2	1
POU5F1	1
UBQLN4	1
POM121	1
TAGLN	1
MED31	1
CCDC90B	1
BRD7	1
NOS2	1
CRMP1	1
PTPRC	1
LRIF1	1
A2M	1
BANF1	1
RIF1	1
UBE2E1	1
