# Supplementary material for: Meta-analysis identifies candidate key genes in endometrium as predictive biomarkers for clinical pregnancy in IVF
Source: Oncotarget. 2017 Oct 26;8(60):102428–36. doi: 10.18632/oncotarget.22096 (PMC5731968; doi:10.18632/oncotarget.22096)
Supplement: Supplementary file 4 [file oncotarget-08-102428-s004.xlsx]

## Sheet: Sheet1
Pathway	Total	Expected	Hits	P.Value	FDR
Pathways in cancer	310	15.2	51	1.95e-15	4.24e-13
NOD-like receptor signaling pathway	49	2.41	16	5.43e-10	5.89e-08
Chronic myeloid leukemia	73	3.59	19	9.79e-10	7.08e-08
Epstein-Barr virus infection	91	4.47	20	8.63e-09	4.68e-07
Complement and coagulation cascades	67	3.29	17	1.18e-08	5.14e-07
Prostate cancer	87	4.28	19	2.32e-08	8.38e-07
Acute myeloid leukemia	57	2.8	15	5.21e-08	1.61e-06
Tuberculosis	174	8.55	27	5.93e-08	1.61e-06
Cell cycle	124	6.09	22	9.62e-08	2.23e-06
p53 signaling pathway	68	3.34	16	1.03e-07	2.23e-06
Pancreatic cancer	69	3.39	16	1.28e-07	2.53e-06
Cytosolic DNA-sensing pathway	20	0.983	9	1.5e-07	2.71e-06
Viral myocarditis	26	1.28	9	2.15e-06	3.59e-05
Colorectal cancer	49	2.41	12	2.72e-06	4.22e-05
T cell receptor signaling pathway	98	4.82	17	4.08e-06	5.82e-05
Leishmaniasis	51	2.51	12	4.29e-06	5.82e-05
Chagas disease (American trypanosomiasis)	89	4.37	16	4.89e-06	6.24e-05
Bladder cancer	29	1.43	9	6.05e-06	7.29e-05
MAPK signaling pathway	265	13	30	1.1e-05	0.00012
Focal adhesion	200	9.83	25	1.14e-05	0.00012
Glioma	65	3.19	13	1.17e-05	0.00012
Legionellosis	40	1.97	10	1.56e-05	0.000154
Alzheimer's disease	49	2.41	11	1.77e-05	0.000167
Toxoplasmosis	93	4.57	15	3.77e-05	0.000341
Apoptosis	83	4.08	14	4.11e-05	0.000357
ECM-receptor interaction	84	4.13	14	4.72e-05	0.000394
B cell receptor signaling pathway	75	3.69	13	5.79e-05	0.000466
Melanoma	68	3.34	12	9.35e-05	0.000725
Staphylococcus aureus infection	40	1.97	9	0.000103	0.000768
Small cell lung cancer	80	3.93	13	0.000116	0.000837
Herpes simplex infection	103	5.06	15	0.000127	0.000872
Renal cell carcinoma	60	2.95	11	0.000129	0.000872
Pertussis	52	2.56	10	0.000173	0.0011
Non-small cell lung cancer	52	2.56	10	0.000173	0.0011
TGF-beta signaling pathway	84	4.13	13	0.000193	0.00118
Influenza A	107	5.26	15	0.000196	0.00118
HTLV-I infection	199	9.78	22	0.000251	0.00147
ErbB signaling pathway	87	4.28	13	0.000277	0.00158
Neurotrophin signaling pathway	123	6.04	16	0.000292	0.00163
Chemokine signaling pathway	189	9.29	21	0.000325	0.00176
Natural killer cell mediated cytotoxicity	138	6.78	17	0.000366	0.00194
Prion diseases	21	1.03	6	0.000384	0.00198
Fc epsilon RI signaling pathway	75	3.69	11	0.000957	0.00483
Hepatitis C	100	4.91	13	0.00109	0.00537
Endometrial cancer	44	2.16	8	0.00115	0.00553
Transcriptional misregulation in cancer	19	0.934	5	0.00181	0.00854
RIG-I-like receptor signaling pathway	49	2.41	8	0.00236	0.0109
Toll-like receptor signaling pathway	97	4.77	12	0.00258	0.0117
Osteoclast differentiation	119	5.85	13	0.00522	0.0231
GnRH signaling pathway	94	4.62	11	0.00593	0.0257
Adherens junction	70	3.44	9	0.00676	0.0288
Shigellosis	47	2.31	7	0.00739	0.0308
Epithelial cell signaling in Helicobacter pylori infection	37	1.82	6	0.00852	0.0349
Adipocytokine signaling pathway	63	3.1	8	0.0112	0.0452
VEGF signaling pathway	76	3.74	9	0.0115	0.0453
Rheumatoid arthritis	19	0.934	4	0.0123	0.0476
Regulation of actin cytoskeleton	182	8.94	16	0.0162	0.0607
Oocyte meiosis	108	5.31	11	0.0162	0.0607
Dorso-ventral axis formation	12	0.59	3	0.0185	0.0682
Salmonella infection	72	3.54	8	0.0238	0.0862
Measles	102	5.01	10	0.0272	0.0968
Maturity onset diabetes of the young	24	1.18	4	0.0278	0.0973
Gap junction	89	4.37	9	0.0296	0.102
Neuroactive ligand-receptor interaction	27	1.33	4	0.041	0.139
Asthma	7	0.344	2	0.0429	0.143
Thyroid cancer	28	1.38	4	0.046	0.151
Fc gamma R-mediated phagocytosis	97	4.77	9	0.0476	0.154
